# Supplementary material for: Exploring the Effects of Genetic Variants on Clinical Profiles of Parkinson’s Disease Assessed by the Unified Parkinson’s Disease Rating Scale and the Hoehn–Yahr Stage
Source: PLoS One. 2016 Jun 14;11(6):e0155758. doi: 10.1371/journal.pone.0155758 (PMC4907455; doi:10.1371/journal.pone.0155758)
Supplement: S1 Table — (XLSX) [file pone.0155758.s001.xlsx]

## Sheet: Sheet1
S1 Table. Testing for marginal effect of each genetic variant on UPDRS III
Variant	Original pa	FDR adjusted p	Additive effect b					Dominance deviationb
			p value	FDR_p	coeffecient	L95	U95	p value	FDR_p	coeffecient	L95	U95
rs421016	0.4406	0.9671	0.4406	0.9931	0.0183	-0.02823	0.06483	NA	NA	NA	NA	NA
rs823144	0.5691	0.9671	0.7922	0.9931	0.006577	-0.04239	0.05554	0.2898	1	-0.0264	-0.07531	0.0225
rs356219	0.2544	0.9671	0.3468	0.9931	-0.02334	-0.07199	0.02531	0.315	1	-0.02496	-0.07367	0.02375
rs33949390	0.7475	0.9671	0.7475	0.9931	0.007597	-0.03868	0.05387	NA	NA	NA	NA	NA
rs34778348	0.9671	0.9671	0.8037	0.9931	-0.01523	-0.1354	0.1049	0.8403	1	0.01234	-0.1078	0.1325
rs242562	0.9107	0.9671	0.7205	0.9931	-0.008692	-0.05634	0.03895	0.8797	1	-0.003679	-0.05134	0.04398
rs2435207	0.7417	0.9671	0.7648	0.9931	-0.008776	-0.06631	0.04876	0.4526	1	0.02204	-0.0355	0.07958
Rep263	0.9435	0.9671	0.935	0.9931	-0.002237	-0.05604	0.05157	0.8066	1	-0.006694	-0.06032	0.04693
Rep261	0.8949	0.9671	0.6452	0.9931	0.01104	-0.03599	0.05808	0.9828	1	-0.0005158	-0.04749	0.04646
Rep259	0.9079	0.9671	0.9931	0.9931	0.0005287	-0.1195	0.1205	0.8715	1	0.009889	-0.11	0.1298
aOriginal p value compared interaction effects between model 1 (containing only four covariates) and model 2 (including both four covariates and marginal effect of each variant).
b Here, t test was used to assess the significance of coefficients in the given model. t test p values for each term with coefficient and 95% CI (L95, U95) were reported. NA represents value unavailable. FDR adjusted p value less than 0.05 was determined as statistically significant.
