# Supplementary material for: Exploring the Effects of Genetic Variants on Clinical Profiles of Parkinson’s Disease Assessed by the Unified Parkinson’s Disease Rating Scale and the Hoehn–Yahr Stage
Source: PLoS One. 2016 Jun 14;11(6):e0155758. doi: 10.1371/journal.pone.0155758 (PMC4907455; doi:10.1371/journal.pone.0155758)
Supplement: S2 Table — (XLSX) [file pone.0155758.s002.xlsx]

## Sheet: Sheet1
S2 Table. Testing for marginal effect of each genetic variant on UPDRS total (I+II+III)
Variant	Original pa	FDR adjusted p	Additive effect b					Dominance deviationb
			p value	FDR_p	coeffecient	L95	U95	p value	FDR_p	coeffecient	L95	U95
rs421016	0.3216	0.9713	0.3216	0.9077	0.02312	-0.02262	0.06887	NA	NA	NA	NA	NA
rs823144	0.3907	0.9713	0.8114	0.9077	0.005858	-0.04228	0.05399	0.1755	1	-0.03322	-0.0813	0.01485
rs356219	0.3737	0.9713	0.3781	0.9077	-0.02151	-0.06936	0.02634	0.4434	1	-0.01872	-0.06663	0.02918
rs33949390	0.8138	0.9713	0.8138	0.9077	0.005465	-0.04004	0.05097	NA	NA	NA	NA	NA
rs34778348	0.903	0.9713	0.7789	0.9077	-0.01692	-0.1351	0.1012	0.9024	1	0.007385	-0.1107	0.1255
rs242562	0.7624	0.9713	0.6606	0.9077	-0.01049	-0.05733	0.03635	0.6377	1	-0.01125	-0.05811	0.03561
rs2435207	0.6677	0.9713	0.5802	0.9077	-0.01595	-0.07252	0.04061	0.369	1	0.02592	-0.03066	0.0825
Rep263	0.9713	0.9713	0.8169	0.9077	-0.006245	-0.05915	0.04666	0.861	1	0.004709	-0.04802	0.05744
Rep261	0.8695	0.9713	0.7601	0.9077	0.007201	-0.03905	0.05345	0.6338	1	0.01122	-0.03497	0.05741
Rep259	0.7829	0.9713	0.9715	0.9715	0.002152	-0.1158	0.1201	0.8128	1	0.01424	-0.1037	0.1321
aOriginal p value compared interaction effects between model 1 (containing only four covariates) and model 2 (including both four covariates and marginal effect of each variant).
b Here, t test was used to assess the significance of coefficients in the given model. t test p values for each term with coefficient and 95% CI (L95, U95) were reported. NA represents value unavailable. FDR adjusted p value less than 0.05 was determined as statistically significant.
