# Supplementary material for: Exploring the Effects of Genetic Variants on Clinical Profiles of Parkinson’s Disease Assessed by the Unified Parkinson’s Disease Rating Scale and the Hoehn–Yahr Stage
Source: PLoS One. 2016 Jun 14;11(6):e0155758. doi: 10.1371/journal.pone.0155758 (PMC4907455; doi:10.1371/journal.pone.0155758)
Supplement: S3 Table — (XLSX) [file pone.0155758.s003.xlsx]

## Sheet: Sheet1
S3 Table. Testing for marginal effect of each genetic variant on the H-Y stage
Variant	Original pa	FDR adjusted p	Additive effect b					Dominance deviationb
			p value	FDR_p	coeffecient	L95	U95	p value	FDR_p	coeffecient	L95	U95
rs421016	0.12	0.6708	0.12	0.3785	0.03644	-0.009506	0.0824	NA	NA	NA	NA	NA
rs823144	0.884	0.8912	0.8643	0.8643	-0.004217	-0.0526	0.04417	0.6197	1	0.01222	-0.03608	0.06053
rs356219	0.8452	0.8912	0.5645	0.8643	-0.01417	-0.06238	0.03404	0.8083	1	0.005972	-0.04231	0.05425
rs33949390	0.7817	0.8912	0.7817	0.8643	0.00646	-0.03926	0.05218	NA	NA	NA	NA	NA
rs34778348	0.2675	0.6708	0.1119	0.3785	-0.09413	-0.2102	0.02194	0.1116	0.6624	0.09417	-0.02185	0.2102
rs242562	0.5518	0.8912	0.7998	0.8643	-0.006083	-0.05312	0.04096	0.3312	0.6624	-0.02331	-0.07035	0.02373
rs2435207	0.3354	0.6708	0.7636	0.8643	0.008707	-0.04806	0.06547	0.3237	0.6624	0.02859	-0.02821	0.08538
Rep263	0.3288	0.6708	0.1514	0.3785	0.03878	-0.01422	0.09178	0.2835	0.6624	-0.0289	-0.08174	0.02393
Rep261	0.8912	0.8912	0.7637	0.8643	-0.007118	-0.05354	0.03931	0.7485	1	0.007582	-0.03879	0.05396
Rep259	0.2678	0.6708	0.1061	0.3785	-0.09638	-0.2133	0.02054	0.1534	0.6624	0.08506	-0.03177	0.2019
aOriginal p value compared interaction effects between model 1 (containing only four covariates) and model 2 (including both four covariates and marginal effect of each variant).
b Here, t test was used to assess the significance of coefficients in the given model. t test p values for each term with coefficient and 95% CI (L95, U95) were reported. NA represents value unavailable. FDR adjusted p value less than 0.05 was determined as statistically significant.
