# Supplementary material for: Exploring the Effects of Genetic Variants on Clinical Profiles of Parkinson’s Disease Assessed by the Unified Parkinson’s Disease Rating Scale and the Hoehn–Yahr Stage
Source: PLoS One. 2016 Jun 14;11(6):e0155758. doi: 10.1371/journal.pone.0155758 (PMC4907455; doi:10.1371/journal.pone.0155758)
Supplement: S4 Table — (XLSX) [file pone.0155758.s004.xlsx]

## Sheet: Sheet1
S4 Table. Testing for non-parametric analysis of genetic-clinical correlation
Genotype	UPDRS III		UPDRS total		H-Y
	Kruskal-Wallis rank sum test	P value	Kruskal-Wallis rank sum test	P value	Kruskal-Wallis rank sum test	P value
GBA rs421016
CT	0.6652	0.4147	0.8403	0.3593	1.001	0.317
TT
PARK16 rs823144
CC	0.6933	0.7071	0.777	0.6781	0.5796	0.7484
CA
AA
SNCA rs356219
AA	2.9247	0.2317	2.3841	0.3036	0.3749	0.8291
AG
GG
SNCA Rep1
263263	0.2542	0.8806	0.3505	0.8392	1.5152	0.4688
263X
XX
261261	0.0333	0.9835	0.3584	0.836	0.3851	0.8249
261X
XX
259259	1.2841	0.5262	1.736	0.4198	0.3672	0.8322
259X
XX
LRRK2 rs33949390
GC	0.052	0.8196	0.0566	0.8119	0.3123	0.5763
CC
LRRK2 rs34778348
AA	0.8964	0.6388	1.9889	0.3699	3.875	0.1441
AG
GG
MAPT rs242562
GG	0.9546	0.6204	2.0481	0.3591	1.6199	0.4449
GA
AA
MAPT rs2435207
AA	0.756	0.6852	0.3222	0.8512	2.1479	0.3416
AG
GG
